# Supplementary material for: A comprehensive update on CIDO: the community-based coronavirus infectious disease ontology
Source: J Biomed Semantics. 2022 Oct 21;13:25. doi: 10.1186/s13326-022-00279-z (PMC9585694; doi:10.1186/s13326-022-00279-z)
Supplement: Supplementary file 4 — Additional file 4: Supplemental Table 3. Protein Ontology representation of SARS-CoV-2 proteins. Comparative information in RefSeq and UniProtKB is also provided. [file 13326_2022_279_MOESM4_ESM.xlsx]

## Sheet: Supplement Table
PRO terma								Lengthb	Statusc	Gened			Accessione			Name		Note
										PRO	RefSeq	UniProtKB	PRO	RefSeq	UniProtKB	RefSeq	UniProtKB
severe acute respiratory syndrome coronavirus 2 protein								n/a	n/a	n/a	n/a	n/a	PR:000050262	n/a	n/a	n/a	n/a
	envelope small membrane protein							75	1	E	E	E	PR:P0DTC4	YP_009724392	P0DTC4	envelope protein	Envelope small membrane protein
	membrane protein							222	1	M	M	M	PR:P0DTC5	YP_009724393	P0DTC5	membrane glycoprotein	Membrane protein
	nucleoprotein							419	1	N	N	N	PR:P0DTC9	YP_009724397	P0DTC9	nucleocapsid phosphoprotein	Nucleoprotein
	ORF3a protein							275	1	ORF3a	ORF3a	3a	PR:P0DTC3	YP_009724391	P0DTC3	ORF3a protein	ORF3a protein
	putative ORF3b protein							22	5	ORF3b	n/a	-	PR:P0DTF1	n/a	P0DTF1	n/a	Putative ORF3b protein	Alternative ORF overlapping 3a gene
	ORF3c protein							41	1*	ORF3c	n/a	-	PR:P0DTG1	n/a	P0DTG1	n/a	ORF3c protein	Alternative ORF overlapping 3a gene
	putative ORF3d protein							57	5	ORF3d	n/a	-	PR:P0DTG0	n/a	P0DTG0	n/a	Putative ORF3d protein	Alternative ORF overlapping 3a gene
	ORF6 protein							61	1	ORF6	ORF6	6	PR:P0DTC6	YP_009724394	P0DTC6	ORF6 protein	ORF6 protein
	ORF7a protein							121	1	ORF7a	ORF7a	7a	PR:P0DTC7	YP_009724395	P0DTC7	ORF7a protein	ORF7a protein
		ORF7a protein, signal peptide removed form						106	4	ORF7a	n/a	7a	PR:000050265	n/a	P0DTC7-PRO_0000449654	n/a	ORF7a protein
	ORF7b protein							43	1	ORF7b	ORF7b	7b	PR:P0DTD8	YP_009725318	P0DTD8	ORF7b	ORF7b protein
	ORF8 protein							121	1	ORF8	ORF8	8	PR:P0DTC8	YP_009724396	P0DTC8	ORF8 protein	ORF8 protein
		ORF8 protein, signal peptide removed form						106	4	ORF8	n/a	8	PR:000050264	n/a	P0DTC8-PRO_0000449655	n/a	ORF8 protein
	ORF9b protein							97	1	ORF9b	n/a	9b	PR:P0DTD2	n/a	P0DTD2	n/a	ORF9b protein	Alternative ORF overlapping N gene
	putative ORF9c protein							73	5	ORF9c	n/a	9c	PR:P0DTD3	n/a	P0DTD3	n/a	Putative ORF9c protein	Alternative ORF overlapping N gene
	ORF10 protein							38	1*	ORF10	ORF10	ORF10	PR:A0A663DJA2	YP_009725255	A0A663DJA2	ORF10 protein	ORF10 protein
	rep gene translation product							n/a	n/a	ORF1ab	n/a	n/a	PR:000050263	n/a	n/a	n/a	n/a
		replicase polyprotein 1a						4405	1	ORF1ab	ORF1ab	-	PR:P0DTC1-1	YP_009725295	P0DTC1	ORF1a polyprotein	Replicase polyprotein 1a
		replicase polyprotein 1ab						7096	1	ORF1ab	ORF1ab	rep	PR:P0DTD1-1	YP_009724389	P0DTD1	ORF1ab polyprotein	Replicase polyprotein 1ab
		host translation inhibitor nsp1						180	3	ORF1ab	ORF1ab	-	PR:000050270	YP_009742608 (pp1a)	P0DTC1-PRO_0000449635	leader protein	Host translation inhibitor nsp1
										ORF1ab	ORF1ab	rep		YP_009725297 (pp1ab)	P0DTD1-PRO_0000449619	leader protein	Host translation inhibitor nsp1
		non-structural protein 2						638	3	ORF1ab	ORF1ab	-	PR:000050271	YP_009742609 (pp1a)	P0DTC1-PRO_0000449636	nsp2	Non-structural protein 2
										ORF1ab	ORF1ab	rep		YP_009725298 (pp1ab)	P0DTD1-PRO_0000449620	nsp2	Non-structural protein 2
		papain-like protease nsp3						1945	3	ORF1ab	ORF1ab	-	PR:000050272	YP_009742610 (pp1a)	P0DTC1-PRO_0000449637	nsp3	Papain-like protease nsp3
										ORF1ab	ORF1ab	rep		YP_009725299 (pp1ab)	P0DTD1-PRO_0000449621	nsp3	Papain-like protease nsp3
		non-structural protein 4						500	1^	ORF1ab	ORF1ab	-	PR:000050273	YP_009742611 (pp1a)	P0DTC1-PRO_0000449638	nsp4	Non-structural protein 4
										ORF1ab	ORF1ab	rep		YP_009725300 (pp1ab)	P0DTD1-PRO_0000449622	nsp4	Non-structural protein 4
		3C-like proteinase nsp5						306	3	ORF1ab	ORF1ab	-	PR:000050274	YP_009742612 (pp1a)	P0DTC1-PRO_0000449639	3C-like proteinase	3C-like proteinase nsp5
										ORF1ab	ORF1ab	rep		YP_009725301 (pp1ab)	P0DTD1-PRO_0000449623	3C-like proteinase	3C-like proteinase nsp5
		non-structural protein 6						290	3	ORF1ab	ORF1ab	-	PR:000050275	YP_009742613 (pp1a)	P0DTC1-PRO_0000449640	nsp6	Non-structural protein 6
										ORF1ab	ORF1ab	rep		YP_009725302 (pp1ab)	P0DTD1-PRO_0000449624	nsp6	Non-structural protein 6
		non-structural protein 7						83	3	ORF1ab	ORF1ab	-	PR:000050276	YP_009742614 (pp1a)	P0DTC1-PRO_0000449641	nsp7	Non-structural protein 7
										ORF1ab	ORF1ab	rep		YP_009725303 (pp1ab)	P0DTD1-PRO_0000449625	nsp7	Non-structural protein 7
		non-structural protein 8						198	3	ORF1ab	ORF1ab	-	PR:000050277	YP_009742615 (pp1a)	P0DTC1-PRO_0000449642	nsp8	Non-structural protein 8
										ORF1ab	ORF1ab	rep		YP_009725304 (pp1ab)	P0DTD1-PRO_0000449626	nsp8	Non-structural protein 8
		non-structural protein 9						113	1^	ORF1ab	ORF1ab	-	PR:000050278	YP_009742616 (pp1a)	P0DTC1-PRO_0000449643	nsp9	Non-structural protein 9
										ORF1ab	ORF1ab	rep		YP_009725305 (pp1ab)	P0DTD1-PRO_0000449627	nsp9	Non-structural protein 9
		non-structural protein 10						139	3	ORF1ab	ORF1ab	-	PR:000050279	YP_009742617 (pp1a)	P0DTC1-PRO_0000449644	nsp10	Non-structural protein 10
										ORF1ab	ORF1ab	rep		YP_009725306 (pp1ab)	P0DTD1-PRO_0000449628	nsp10	Non-structural protein 10
		non-structural protein 11						13	3	ORF1ab	ORF1ab	rep	PR:000050280	YP_009725312	P0DTC1-PRO_0000449645	nsp11	Non-structural protein 11
		RNA-directed RNA polymerase nsp12						932	1^	ORF1ab	ORF1ab	rep	PR:000050284	YP_009725307	P0DTD1-PRO_0000449629	RNA-dependent RNA polymerase	RNA-directed RNA polymerase nsp12
		helicase nsp13						601	1^	ORF1ab	ORF1ab	rep	PR:000050285	YP_009725308	P0DTD1-PRO_0000449630	helicase	Helicase nsp13
		proofreading exoribonuclease nsp14						527	1^	ORF1ab	ORF1ab	rep	PR:000050286	YP_009725309	P0DTD1-PRO_0000449631	3'-to-5' exonuclease	Proofreading exoribonuclease nsp14
		uridylate-specific endoribonuclease nsp15						346	1^	ORF1ab	ORF1ab	rep	PR:000050287	YP_009725310	P0DTD1-PRO_0000449632	endoRNAse	Uridylate-specific endoribonuclease nsp15
		2'-O-methyltransferase nsp16						298	3	ORF1ab	ORF1ab	rep	PR:000050288	YP_009725311	P0DTD1-PRO_0000449633	2'-O-ribose methyltransferase	2'-O-methyltransferase nsp16
		NSP2-3 intermediate						2583	3*	ORF1ab	n/a	n/a	PR:000050289	n/a	n/a	n/a	n/a
	spike glycoprotein							1273	1	S	S	S	PR:P0DTC2	YP_009724390	P0DTC2	surface glycoprotein	Spike glycoprotein
		spike glycoprotein, signal peptide removed form						1260	1	S	n/a	S	PR:000050266	n/a	P0DTC2-PRO_0000449646	n/a	Spike glycoprotein
			spike protein S1					672	3	S	n/a	S	PR:000050267	n/a	P0DTC2-PRO_0000449647	n/a	Spike protein S1
			spike protein S2					588	3	S	n/a	S	PR:000050268	n/a	P0DTC2-PRO_0000449648	n/a	Spike protein S2
				spike protein S2'				458	3	S	n/a	S	PR:000050269	n/a	P0DTC2-PRO_0000449649	n/a	Spike protein S2'
Supplemental Table 3. Comparison between information in PRO, RefSeq, and UniProtKB. A dash (-) indicates information not given in the relevant record, while n/a ('not applicable') indicates lack of a record in the given resource.
Table footnotes. a. The hierarchical representation reproduces that given by the Protein Ontology, except that grouping terms for cleavage products are not shown). For brevity, the organism name has been removed from the term name. b. Given only for terms that do not represent grouping terms. c. Refers to the evidence for protein existence, and is as indicated by UniProtKB except as noted (*). Th…
